# Supplementary material for: Non-Isocyanate Synthesis of Aliphatic Polyurethane by BiCl3-Catalyzed Transurethanization Polycondensation
Source: Polymers (Basel). 2024 Apr 18;16(8):1136. doi: 10.3390/polym16081136 (PMC11053453; doi:10.3390/polym16081136)
Supplement: Supplementary file 1 [file polymers-16-01136-s001.zip]

Archive with 1 entries (1 files):
- polymers-2964436-supplementary.pdf
